# Supplementary material for: Modeling Coil–Globule–Helix Transition in Polymers by Self-Interacting Random Walks
Source: Polymers (Basel). 2023 Sep 7;15(18):3688. doi: 10.3390/polym15183688 (PMC10537616; doi:10.3390/polym15183688)
Supplement: Supplementary file 1 [file polymers-15-03688-s001.zip]

Archive with 1 entries (1 files):
- polymers-2541174-supplementary.pdf
